# Supplementary material for: The interrelationships among insomnia, frailty, anxiety, and cognitive function in middle-aged and older adults: a cross-sectional study
Source: Front Psychiatry. 2026 Jun 12;17:1783363. doi: 10.3389/fpsyt.2026.1783363 (PMC13303897; doi:10.3389/fpsyt.2026.1783363)
Supplement: Supplementary file 1 [file Table1.xlsx]

## Sheet: Sheet1
inventory	Cronbach’s α
PSQI	0.834
HAMA	0.899
FRAIL	0.712
